# Supplementary material for: Molecular Hydrogen Confers Resistance to Rice Stripe Virus
Source: Microbiol Spectr. 2023 Feb 22;11(2):e04417-22. doi: 10.1128/spectrum.04417-22 (PMC10100981; doi:10.1128/spectrum.04417-22)
Supplement: Supplemental file 1 — Table S1. Download spectrum.04417-22-s0001.xlsx, XLSX file, 0.01 MB [file spectrum.04417-22-s0001.xlsx]

## Sheet: Sheet1
upplementary Table 1 Primers used for qRT-PCR.
Primer name	Sequence (from 5’ to 3’)
OsActin1-qF	ACCATTGGTGCTGAGCGTTT
OsActin1-qR	CGCAGCTTCCATTCCTATGAA
OsActin2-qF	TTATGGTTGGGATGGGACA
OsActin2-qR	AGCACGGCTTGAATAGCG
OsAOS2-qF	GTTGACAACAAGCAGTGCCC
OsAOS2-qR	CGGAGGTTGAAGCTTTGGTG
OsLOX5-qF	GTACGCTGGGTTCACAGCTC
OsLOX5-qR	TCAGATGGATGTGCTGTTGG
OsDWARF4-qF	CTGTCCAAGAACTGAGGGAGG
OsDWARF4-qR	TTCCATCCGCTTGGAATGTC
OsBRI1-qF	CGGATGTCTTCGACCCTGAG
OsBRI1-qR	GTCGACCCAGCTTGGATCTC
OsNOS-qF	TGCTTCTGTGGTTGGGAC
OsNOS-qR	TCTAAGGGCACGGTGTTT
OsNR1-qF	ACTGGTGCTGGTGCTTCTGG
OsNR1-qR	CGGCTGGGTGTTGAGGGACT
OsICS1-qF	TGATTCGTGCTTATGGTGCT
OsICS1-qR	TCCCAGGATGCCTTTGTG
OsNPR1-qF	ATCTTGATGATGCGTTTGC
OsNPR1-qR	TCAGCTTGCTCCAGTATTTC
OsWRKY45-qF	TCAGTGGAGAAGCGGGTGGTG
OsWRKY45-qR	GGGTGGTTGTGCTCGAAGGAG
OsPAD4-qF	GCCAGCTCCCCTACGACTTC
OsPAD4-qR	CGTGTGCGGTGTAGGTTGTT
OsPR1a-qF	GGCCGCCGAACAAGTACTCACC
OsPR1a-qR	CGCAGCAACATGAAGCACCGTATA
OsPR1b-qF	GCAGGACTACGTGAGGCT
OsPR1b-qR	CCAGTTGCTGGAGTGGAT
AtActin2-qF	AGTGGTCGTACAACCGGTATTGT
AtActin2-qR	GATGGCATGAGGAAGAGAGAAAC
AtUBQ-3-qF	CACCATCGACAATGTTAAGGCAAAG
AtUBQ-3-qR	CACCACGAAGACGAAGAACCAAG
